# Supplementary material for: HIV self-testing for men who have sex with men in Sweden. A cross-sectional study concerning interest to use HIV self-tests
Source: Glob Health Action. 2022 Mar 15;15(1):2021631. doi: 10.1080/16549716.2021.2021631 (PMC8928837; doi:10.1080/16549716.2021.2021631)
Supplement: Supplemental Material [file ZGHA_A_2021631_SM1461.xlsx]

## Sheet: Sheet1
Supplementary table. Survey Item and categorization of responses in included variables.
Survey item		Variable categorization
Have you ever used a self-test for HIV, sometimes called a home-test?		Having used HIVST
	Yes		Yes coded as (Yes)
	No		No coded as (No)
Do you believe you will use a self-test for HIV in the future?		Interest to use HIVST
	Yes, but only if it is free		Both yes alternatives coded (Yes)
	Yes, and I would be willing to pay for it		"No" coded (No)
	No	Willingness to pay for HIVST
			"Yes, and I would be willing to pay for it" coded (Yes)
			"Yes, but only if it is free" and "No" coded (No)
How old are you?		Age
	(free text)		Grouped into:
			18-24 years
			25-34 years
			35-44 years
			45-54 years
			55 years or above
What is the highest education you have completed?		University education
	Elementary school, primary school, or similar		"University" coded as (Yes)
	2-4 years of high school or upper secondary, or similar		Any other option coded as (No)
	Vocational training or community college
	University
Were you born in Sweden?		Born outside Sweden
	Yes		Yes coded as (No)
	No		No coded as (Yes)
	if No: How many years have you lived in Sweden?	New resident in Sweden
	(free text)		5 years or less coded as (Yes)
			over 5 years coded as (No)
Which of the following options best describes how you view yourself?		Non-heterosexual sexual orientation
	Heterosexual or straight		"Homosexual or gay " and "Bisexual or pansexual" coded as (Yes)
	Bisexual or pansexual		"Heterosexual or straight" coded as (No)
	Homosexual or gay
Are you currently single?		Being single
	Yes, I am single		"Yes" coded into (Yes)
	No, I am in a relationship with a woman		Any "No" alternative coded as (No)
	No, I am in a relationship with a man
	No, I am in a relationship with a non-binary person who identify neither as man nor woman
	No, I have a relationship that does not fit the other options
With how many men have you had oral sex or anal intercourse during the previous 12 months?		Seven partners or more
	(free text)		7 or more coded as (Yes)
			6 or less coded as (No)
Have you done any of the following with a man, during the previous 12 months?		Receptive condomless anal intercourse
	Being bottom / recievening anal intercourse without a condom		"Yes" coded as (Yes)
	Yes		"No" coded as (No)
	No
Have you, during the previous 12 months, used any drugs or other ways of intoxication during sex?		Hard drug use druing sex
	No, I have not used any drugs or ways of intoxication during sex during the last 12 months.		"No", "Alcohol", "Cannabis" and "Other" coded as (No)
	Alcohol		Any other alternative coded as (Yes)
	Amphetamine
	Cannabis	Poppers use during sex
	Cocaine		"Poppers" coded as (Yes)
	GBL or GHB		Any other alternative coded as (No)
	Heroine
	Ketamine
	Cocaine
	Mephedrone
	MDMA / Ecstacy
	Metamphetamine / Ice
	Poppers
	Other, please specify:
Have you had sex abroad during the previous 12 months?		Sex abroad
	Yes		"Yes" coded as (Yes)
	No		"No" coded as (No)
Have you been diagnosed with any of the following STIs during the previous 12 months?		Combined risk STI
	Yes, chamydia		Yes, syphilis, Chamydia, Rectal and Gonorrhea, Rectal coded as (Yes)
	Yes, gonorrhea		Any other option coded as (No)
	Yes, syphilis
	Yes, I have had an STI during the last 12 months, but I am not sure which one
	No, I have not had any of these STIs during the last 12 months
	If you have had Chlamydia or Gonorrhea during the previous 12 months, where did you have the infection?
	Chlamydia: Oral (throat), Genital, Rectal (bottom/anus), Unsure /do not know
	Gonorrhea: Oral (throat), Genital, Rectal (bottom/anus), Unsure /do not know
What do you believe your current risk of getting HIV is?		Moderate to high self-assessed HIV risk
	No risk		"Moderate risk" and "High risk" coded as (Yes)
	Low risk		"No risk" and "Low risk" coded as (No)
	Moderate risk
	High risk
How often do you get tested for HIV?		First time tester
	I have never been tested for HIV		"I have never been tested before" coded as (Yes)
	Less often than once a year		Any other option coded as (No)
	Once a year
	Two to three times a year	High frequency tester
	Four times a year or more		"Two to Three times a year" and "four times a year or more" coded as (Yes)
			Any other option coded as (No)
Where have you been tested for HIV during the previous 12 months?		Tested at NGO
	Centrum för sexuell hälsa in Malmö		Indicating HIV test at Testpoint, Checkpoint or Noaks Ark coded as (Yes)
	Könsmottagningen or Gayhälsan at Sahlgrenska in Gothenburg		Answering the survey at Checkpoint or Testpoint coded as (Yes)
	Venhälsan in Stockholm		Any other option coded as (No)
	Other STI-clinic in Sweden (NOT community/NGO – run)
	Primary health care clinic
	Youth clinic
	Testpoint in Stockholm
	Checkpoint in Gothenburg
	Checkpoint Skåne in Malmö
	HIV-testing at Noaks Ark
	Other clinic in Sweden
	Other clinic abroad
	Self-test or home-test for HIV (test I have taken myself)
Where Have you been tested for Chlamydia, Gonorrhea and/or Syphilis during the previous 12 months?		Used a self-sampling kit for chlamydia and/or gonorrhea
	Centrum för sexuell hälsa in Malmö		Free home-testing kit by post and self-test bought at Pharmacy coded as (Yes)
	Könsmottagningen or Gayhälsan at Sahlgrenska in Gothenburg		Any other option coded as (No)
	Venhälsan in Stockholm
	Other STI-clinic in Sweden (NOT community/NGO – run)
	Primary health care centre
	Youth clinic
	Other clinic in Sweden
	Other clinic abroad
	Free home-testing kit for Chlamydia/Gonorrhea by post from the health care services e.g. (klamydia.se or 1177)
	Self-test for Chlamydia/Gonorrhea bought at pharmacy or online in Sweden
	Test for syphilis at Testpoint in Stockholm
	Test for syphilis at Checkpoint in Gothenburg
	Test for syphilis at Checkpoint Skåne in Malmö
